# Supplementary material for: Long noncoding RNAs involve in resistance to Verticillium dahliae, a fungal disease in cotton
Source: Plant Biotechnol J. 2017 Dec 21;16(6):1172–85. doi: 10.1111/pbi.12861 (PMC5978870; doi:10.1111/pbi.12861)
Supplement: Supplementary file 2 — Table S1 Distribution of identified lncRNA number in two types of stranded libraries. [file PBI-16-1172-s004.xlsx]

## Sheet: Sheet1
Table S1 Distribution of identified lncRNA number in two types of stranded libraries.
Chr	lincRNA				lncNAT
	H24v		Y12m		H24v		Y12m
	retain polyA	remove rRNA	retain polyA	remove rRNA	retain polyA	remove rRNA	retain polyA	remove rRNA
A01	440	524	390	496	18	44	13	39
A02	348	356	280	360	15	30	16	34
A03	429	559	350	526	24	40	20	39
A04	271	306	256	313	7	19	5	25
A05	604	736	554	677	32	75	28	62
A06	373	429	294	411	22	44	13	29
A07	494	551	423	563	25	49	15	43
A08	427	450	384	466	16	53	16	48
A09	402	476	364	440	20	41	16	43
A10	527	630	483	596	16	34	20	37
A11	602	714	502	687	25	47	19	57
A12	456	488	432	484	23	52	18	54
A13	387	425	341	442	27	44	20	46
D01	351	396	284	409	25	38	19	44
D02	377	420	327	443	27	56	21	53
D03	246	295	198	293	12	30	14	28
D04	293	304	203	306	14	33	12	35
D05	386	452	334	458	20	74	23	60
D06	339	408	268	414	27	41	8	42
D07	394	433	292	383	19	41	18	34
D08	347	364	271	382	19	47	16	50
D09	301	325	249	355	13	38	18	36
D10	367	401	339	432	15	35	8	41
D11	430	461	385	495	34	82	25	66
D12	365	396	282	357	19	48	21	42
D13	361	398	305	404	23	43	22	59
Unanchored scaffold	1337	1530	1234	1645	39	97	36	97
Total	11654	13227	10024	13237	576	1275	480	1243
Increased Ratio (%)	13.4975		32.0531		121 (1.2 fold)		159 (1.6 fold)
