# Supplementary material for: Long noncoding RNAs involve in resistance to Verticillium dahliae, a fungal disease in cotton
Source: Plant Biotechnol J. 2017 Dec 21;16(6):1172–85. doi: 10.1111/pbi.12861 (PMC5978870; doi:10.1111/pbi.12861)
Supplement: Supplementary file 3 — Table S2 Verticilium wilt resistance loci in cotton modified from references. [file PBI-16-1172-s002.xlsx]

## Sheet: Sheet1
Table S2 Verticilium wilt resistance loci in cotton modified from references
Chromsome	Reference location	Start marker	End marker	Reference
A05	5(A5)	ESPR65b	Y20c	Yang et al., 2008
A05	5(A5)	AU2029	NAU4106
A07	7(A7)	AU474b	NAU1048
A08	8(A8)	AU3201	NAU2665
A05	5(A5)	AU1406	NAU2014b
A07	7(A7)	AU474b	NAU1048
A09	9(A9)	NL3582	NAU1360
D04	22(D4)	AU3437	NAU3392
D04	22(D4)	AU3437	NAU3392
A08	8(A8)	AU920	NAU3964
A05	A5	AU5273	NAU569b
A08	A8	ESPR232	NAU3201
A05	A5	AU5273	NAU569b
D05	D5	AU1042	NAU828b
D11	D11	AU643	NAU3481
A05	A5	AU3036	NAU2121
A05	A5	AU3607	NAU1065a
D05	D5	AU2513	BNL1878
D05	D5	NL2656	BNL1671
D11	D11	AU1640	BNL3279
A04	c4	A4_260	BNL4047_380	Fang et al., 2013a
D05	c19	RLKR7_380	RLK_G_520
D05	c19	SNP0315	SNP0159	Fang et al., 2013b
D10	c20	DPL1022	SNP0405
D03	c17	NAU1167a	SHIN_0727
D12	c26	SNP0368	DPL1373
A13	c13	SNP0013	SNP0036
D05	c19	SHIN_0827	DPL1938
Unknown	Unkj	RLKR_G_405	RLKR_G_410
A11	c11	DPL0500a	DPL0522
Unknown	Unkj	SNP0069	SNP0031
A08	c08	COT035	BNL3474
D11	c21	TMB1637b	DPL0500b
D08	c24	SNP0063	SNP0005
D12	c26	C2_052B	SNP0207
A08	c08	COT035	BNL3474
D10	c20	DC40113	SNP0312
D11	c21	TMB1637b	DPL0500b
D08	c24	SNP0063	SNP0005
D06	c25	MUSB0979	DPL0532b
D01	c15	SHIN_1571	DC30109a
D05	c19	HAU006	SNP0208
D12	c26	C2_052B	SNP0207
D06	D06	D06_11815621		Fang et al., 2017
D07	D07	D07_19252609
D08	D08	D08_5734060
D07	D7	NAU3053	NAU3287	Jiang et al., 2009
D07	D7	NAU3287	NAU3282
D07	D7	NAU5120	NAU5380
D07	D7	NAU5380	NAU3053
D07	D7	NAU808	NAU3200
D09	D9	JESPR44	NAU2580
D09	D9	NAU1047	NAU2753
D09	D9	NAU1225	NAU1230
D09	D9	NAU1230	JESPR44
D09	D9	NAU2528	BNL3031
D09	D9	NAU2528	NL3031
D09	D9	NAU2580	NAU5508
D09	D9	NAU2741	NAU1043
D09	D9	NAU2753	NAU2528
D09	D9	NAU5075	MUCS219
D09	D9	NAU5508	NAU1047
A02	c2	NAU3775a	BNL0663	Zhang et al., 2015a
A02	c2	NAU3684	BNL3971
A04	c4	BNL3089	NAU3469
A09	c9	NAU3358	NAU5494
A12	c12	CIR272	NAU3401b
A13	c13	NAU2730	NAU5110
D11	c21	NAU3341a	NAU3895
D04	c22	BNL0206	NAU3392
D09	c23	NAU5508	NAU3967
A05	A5	DPL0022	Dc20067	Zhiyuan et al., 2013
D02	D2	ciR295	NAU5465
D09	D9	NAU2954	NAU3414
A01	A1	Gh215	NAU2741
A03	A3	NAU7564	cGR5258
A07	A7	Gh527	JeSPR_12
D09	D9	NAU2954	NAU3414
A09	A9	NAU3669	NAU2354
D03	D3	NAU3700	NAU6634
D11	D11	HAU3303	89_iN_550
D09	D9	NAU2954	NAU3414
A01	A1	JESPR56		Wang et al., 2014
A01	A1	NAU1067
A01	A1	TMD003
A03	A3	JESPR107
A03	A3	NAU1070
A03	A3	NAU3172
A03	A3	NAU3479
A04	A4	NAU2363
A05	A5	BNL3452
A05	A5	NAU3036
A05	A5	NAU5347
A07	A7	NAU2995
A07	A7	NAU3654
A07	A7	NAU845
A07	A7	NAU933
A08	A8	NAU3324
A08	A8	NAU3793
A08	A8	NAU5128
A09	A9	JESPR274
A09	A9	NAU1493
A09	A9	NAU2354
A09	A9	NAU462
A12	A12	NAU1151
A13	A13	NAU2893
D01	D1	NA0U2573
D01	D1	NA0U2901
D02	D2	CIR097
D02	D2	NA0U5467
D03	D3	BNL2496
D03	D3	NA0U3639
D04	D4	JESPR220
D05	D5	NA0U2274
D05	D5	NA0U828
D07	D7	NA0U450
D07	D7	NA0U5061
D08	D8	NA0U1505
D11	D11	NA0U1366
D12	D12	NA0U4925
A04	A04	A04_2334165		Li et al., 2017
A04	A04	A04_3445154	A04_3516941
A06	A06	A06_65034874
A10	A10	A10_98700922	A10_98859056
A10	A10	A10_99071882	A10_99110423
A10	A10	A10_99672524	A10_99672605
D10	D10	D10_60486237
D07	Chr16	BNL2441	BNL2766	Wang et al., 2008
D12	Chr26	BNL3867_3	BNL1605
D12	Chr26	BNL3368	BNL3537
D05	LG18	BNL1706_2	BNL1706_1
D12	LG26	BNL1673	BNL2894
D08	Chr24	BNL3017	JESPR305
D07	Chr16	BNL2766	BNL3065
D11	c21	DPL0050		Zhang et al., 2014
A06	c6	MGHES18
A03	3	NAU5233		Zhao et al., 2014
A04	4	NAU3592
A05	5	NAU3828
A05	5	NAU3212
A08	8	BNL3255
A08	8	NAU3201
A08	8	NAU3499
A09	9	DPL0222
A11	11	NAU3074
A11	11	CIR196
A11	11	NAU980
A11	11	NAU5428
A11	11	BNL1034
A11	11	NAU5064
D01	15	BNL2646
D07	16	BNL2441
D07	16	NAU2627
D07	16	BNL3319
D07	16	TMB1114
D07	16	NAU2887
D07	16	NAU5120
D03	17	BNL1606
D03	17	NAU2859
D03	17	JESPR101
D05	19	BNL4069
D05	19	JESPR0001
D05	19	CIR364
D05	19	NAU2894
D10	20	BNL3646
D10	20	NAU3574
D11	21	BNL3649
D09	23	NAU2954
D09	23	JESPR274
D09	23	NAU1047
D12	26	NAU4912
A06	6	NAU5463
D08	24	Gh268
A08	8	Gh454
D07	16	NAU3563
Unknown	-	w11330
Unknown	-	73686-3
The SNP locations were catergerized into regions according the LD (300K).
