# Supplementary material for: Long noncoding RNAs involve in resistance to Verticillium dahliae, a fungal disease in cotton
Source: Plant Biotechnol J. 2017 Dec 21;16(6):1172–85. doi: 10.1111/pbi.12861 (PMC5978870; doi:10.1111/pbi.12861)
Supplement: Supplementary file 4 — Table S3 List of PCR primers used in this study. [file PBI-16-1172-s001.xlsx]

## Sheet: Sheet1
Table S3 List of PCR primers used in thisd study
Primers	Sequence
L2-VIGS
Sense:	ATTCCAAAAGCCATCAAAAGGTT
Anti-sense:	TGTGCAGATACAAGTGAGCAATAAGA
L3-VIGS
Sense:	TTTCATCTGCCTCAACCTTCA
Anti-sense:	AACCTCAATTTCCTTTCATTTCTTA
L6-VIGS
Sense:	TCTTCCGCCGTAGATTAGCAA
Anti-sense:	ACTGTATTTCCCATTACTGGCATTAG
L2-QRT
Sense:	GGATTCAGTTGAGCATTCTTTGATAA
Anti-sense:	ACAAGTGAGCAATAAGATGGATGATAC
P2-QRT
Sense:	AATCTATTGGTGTTTACAACTATGTTACTCA
Anti-sense:	ACCCGCCGACCTGCC
L3-QRT
Sense:	ATTTTCATCTGCCTCAACCTTCA
Anti-sense:	TTGGCTGTTCATATTCCTGGG
P3-QRT
Sense:	AACAAAATAAATGCTAAAGAAAATCCC
Anti-sense:	AGAAAGAACCGTCAAACCGTGT
L4-QRT
Sense:	GCTGTTGATGATGTGAAGCATTC
Anti-sense:	ATTTGGAAGTTATGTTTGGTTTATTGTA
P4-QRT
Sense:	GGGTAGGAAAGTGGGATGGG
Anti-sense:	AAAAGGAAACCAGCAGGAGGA
L6-QRT
Sense:	AATCATTTTGGGTTCGTATTGTTG
Anti-sense:	TATAAAGACCTCCATGGTACTTTTACC
P6-QRT
Sense:	CGGGTTGTTTATTACCTCCTCAG
Anti-sense:	AGGTGGCGTTGGGAGATAGC
L9-QRT
Sense:	TAGAAGGTGAAGGGAGGAAGGA
Anti-sense:	ACAATCAAAAGCCAGGGGAA
P9-QRT
Sense:	CACAACATCTCAAGTCCCACGA
Anti-sense:	GGATAAGCGAAACCTCAACTGG
L10-QRT
Sense:	TTATCCTTTTGGGGTGCTGTG
Anti-sense:	TATTTATGGCAATGCTGGCTG
P10-QRT
Sense:	GAACCAAGGAGTAATGAGAACGC
Anti-sense:	CACGGTCTTTTGATGGTGAGC
L11-QRT
Sense:	GATTGGGATGCCTCAACCTTC
Anti-sense:	AAGCGGTATTGGATGACGGA
P11-QRT
Sense:	CGCCACCTGCCAGATACATT
Anti-sense:	TCAAGACTTCCGTAATCAAACAGC
L12-QRT
Sense:	ACATAAATGTGAGTCTTCTTAACCCAA
Anti-sense:	TGGCACTCAAGCAAAACTCCT
P12-QRT
Sense:	AGGAACAAAGACAAAACCACCG
Anti-sense:	GACTGCTGTCCATTGCCGTAG
L14-QRT
Sense:	TTGGTGGTAAACTTGGTAACTCTGA
Anti-sense:	CAGAAATAATGGAGCCTGAGATAAGT
P14-QRT
Sense:	CCAAACAGCCCATTACAGCAA
Anti-sense:	CGTCGGTGGCAGAAACTAGAA
L15-QRT
Sense:	AGAAACTTAACATGTAACAATAATGTAGGT
Anti-sense:	AAATGAAGTATCTAACTTGGAAAAGAGT
P15-QRT
Sense:	CTCGTTTGCTTTCGCAGGTC
Anti-sense:	CACGCACTGCTGGTTCACTATC
LOX1-QRT
Sense:	TAGAGAGGACATTTTGCCCTGG
Anti-sense:	GGTCAAGGTCGTCCAGAGATTTTA
LOX2-QRT
Sense:	TTTTACTCCTACTGTGCTTCCCTTCA
Anti-sense:	CCATGCCAACTCCGATTTTTCTC
